# Supplementary material for: Spatial Patterns of Planktonic Fungi Indicate Their Potential Contributions to Biological Carbon Pump and Organic Matter Remineralization in the Water Column of South China Sea
Source: J Fungi (Basel). 2023 Jun 1;9(6):640. doi: 10.3390/jof9060640 (PMC10304542; doi:10.3390/jof9060640)
Supplement: Supplementary file 1 [file jof-09-00640-s001.zip]

Archive with 1 entries (1 files):
- jof-2387025-supplementary.pdf
